# Supplementary material for: Anti-human-TIGIT agonistic antibody ameliorates autoimmune diseases by inhibiting Tfh and Tph cells and enhancing Treg cells
Source: Commun Biol. 2023 May 9;6:500. doi: 10.1038/s42003-023-04874-3 (PMC10170076; doi:10.1038/s42003-023-04874-3)
Supplement: Supplementary file 4 — Supplementary Data [file 42003_2023_4874_MOESM4_ESM.xlsx]

## Sheet: Fig.1
		CD4+ T cell													CD8+ T cell
		TIGIT							PD-1						TIGIT					PD-1					Disease activity
		Total CD4	Tn	Tcm	Tem	Tfh	Tph	nonTfh/Tph	Total CD4	Tn	Tcm	Tem	Tfh	nonTfh/Tph	Total CD8	Tn	Tcm	Tem	Temra	Total CD8	Tn	Tcm	Tem	Temra	DAS28-CRP	SLEDAI	ESSDAI
	Healthy control	19.9	4.49	41.5	28.9	67.2	58.1	27.1	31.7	2.63	59.1	76.4	68.1	60	41.8	9.66	60.3	60.6	48.3	59	7.2	82.9	86.5	72.2
		21.9	3.16	46.1	26.6	73.9	85.7	24.7	37.7	4.03	59.6	82.1	73.7	62.3	53.1	3.07	59.8	77.8	59.6	47.8	3.59	70.7	79.8	49.4
		19.4	5.71	40.6	17.6	76.6	61.9	15.6	29	4.61	49	66.9	62.5	54.2	25.1	3.63	26	28	30.4	44.7	7.24	58.4	70	38.3
		22.7	9.47	40.2	21.4	79.2	65	20	52	6.07	52.3	67.6	63.3	57.3	28.4	3.87	68.7	69.4	21.1	53.9	7.9	79.6	76.3	63.2
		20.7	4.28	38.4	27.3	67.8	71.4	22	34.2	4.17	53.6	64.8	64.4	58.8	23.7	3.23	68.8	68.2	19.9	35.4	6.26	78.8	85.8	41.5
		14.6	1.88	51.8	32.6	78	66.3	28.7	22.9	2.26	60.5	80.4	71.2	66.7	22.8	2.02	55.1	60	27.9	42.2	3.48	79.4	90.2	56.3
		14.8	4.38	34.4	20.1	65.1	40.9	13.7	30.1	6.4	62.3	73.6	74.1	61.3	8.32	1.71	32.9	19.8	11	28.9	5.79	67.1	65.2	55.7
		9.39	3.19	44.7	30	68	53.9	28.7	11.8	2.96	55.4	49.8	66.5	44.4	20.2	3.92	62.7	38.4	30.5	16	5.11	69.2	58.4	19.4
		19.7	4.01	44.2	33.8	70.9	77.6	28.9	26.1	2.76	53.6	66.1	68	54.1	47.7	12.1	51.5	62.5	47.1	48.1	8.74	65.1	68.3	41.3
		11	4.58	35.6	28.8	63.1	48.1	32.5	17.2	3.39	59.3	75.1	80.9	61.2	10.3	5.54	60.3	30.3	24.1	34.5	5.92	73.7	78.2	58.8
		11.9	3.38	29.8	19.2	54.9	48.9	17.4	28.5	6.16	59.4	79	67.2	65.5	27.5	18.9	51.4	30.8	35.3	38.1	4.57	81.5	86.5	67.4
		13.3	3.07	38.7	29.1	66.3	72.7	24.9	19.7	3.51	50	60	68.5	46.6	24.8	3.01	57.4	52.3	31.5	31.1	1.86	69.9	74.3	39.8
		16.1	5.28	35.9	16.2	55.1	52.6	13.9	31.3	4.51	59.1	73.9	65.5	55.6	38.9	7.41	37.5	42.3	47.7	31	4.82	58.6	65.6	29.5
		12	2.28	30.2	21.9	64.1	35.7	18.9	20.8	2.53	47.7	52.6	71.1	43.3	12.5	3.87	34.6	20.5	17	22.1	2.4	58.4	47.2	32.6
		16.6	3.52	36.9	21.1	63.5	61.2	17.9	18.3	1.93	33.9	40.5	49	31.9	31.5	3.82	41.5	34	34.6	20.5	1.81	51.8	39.2	9.92
	RA	20	3.91	44.7	35	67	76.9	27.5	35.8	5.52	69.3	82.8	75.2	73.6	19.7	2.76	52.8	48.7	23.5	41.3	6.19	82.3	82.4	57.6	2.75
		23	3.34	51.4	45	82	88.2	38.7	27.4	5.09	58.1	57.2	75.9	50.9	35.1	6.53	55.7	58.4	33.8	29.4	11.6	75.8	70.9	21.8	6.86
		26.7	3.66	44.4	35.4	73	68.6	27.8	51.5	6.99	66.6	88.6	76.4	74.1	25.9	4.29	53	45.8	24.2	40.7	8.69	78.8	77	37.4	3.4
		17.8	3.7	40.4	33.2	71.3	79.7	26.6	29.3	4.03	58.3	72.1	75.9	59.8	60.6	1.72	34.8	41.7	74.1	24.2	3.35	48.6	81.1	14.5	4.3
		32.7	5.3	54.5	37.2	80.7	90.2	31	50.7	3.91	58.5	89.4	68.1	73.1	37	5.15	13.4	60	44.5	36.6	9.01	21.8	76.5	38.6	6.2
		22.1	4.71	51.1	36.1	79	76.4	35.6	34.8	4.61	65.6	76.3	77.3	68.8	28.5	2.2	33.2	17.7	40.4	28.1	1.83	57.7	56.8	26.5	3.28
		39.9	15.8	56.8	42.9	84.1	82.4	35.2	48.6	12.1	62.8	72.8	79.1	61.9	65.8	17.5	70.5	79.2	65.4	46.5	14.4	65.9	87.6	37.5	4.93
		18.3	4.75	45	34.2	74.7	56.9	34.6	27.7	4.26	54.2	68.5	63.3	58.2	12.7	0.73	33	26.3	15.5	39.6	3.3	68	77.2	49.9	3.82
		23.1	5.38	46.6	52.5	85.1	93.3	32.4	31.2	6.13	64.5	70	82	59.8	49.2	6.52	60.2	65.7	46.9	70.4	10.7	73.9	87.7	73	6.4
		24.1	5.32	48.2	53.9	74.2	72.3	40	34.8	8.6	68.7	81.7	82.4	70.1	38	8.42	54.9	53.3	36.1	72.6	8.91	76.4	88.1	75.9	5.64
	SLE	22.3	8.53	54.9	35.8	78	93.9	32.3	30.3	4.87	73.9	85.5	82.9	75.1	21.3	4.52	69.3	36.3	35.9	43.4	7.88	83.5	87	81		14
		26.4	7.03	55.5	42.2	80.3	94.7	36.4	34.4	4.04	67.7	87.1	74.6	72.3	18.8	11.2	48.4	51.1	29.9	25.4	5.43	60.3	87.4	61.4		17
		27.4	3.89	62.3	60.5	85.7	95.7	50.1	33.7	3.78	74.9	84.5	84.5	79	18.6	1.82	47.3	52	18.5	43	5.63	84.5	94.3	50.9		22
		44.3	8.53	69.7	45.1	87.3	83.1	54.7	56.7	4.89	74.6	85.6	c	78.4	31	3.43	30.2	40.9	41.5	47.7	5.91	60.5	73.9	58.3		14
		19.5	8.21	57.4	69.2	74.3	92.6	57.6	20.8	5.79	73.5	89	85.6	76.8	26	8.17	76.1	51.6	38.9	38.9	9.72	85.9	80.6	61.6		17
		20.2	2.88	46.5	33.9	71.2	80.4	30.3	29	1.57	47	65.3	65.4	54.2	17.8	2.67	48.4	43.6	25.8	21.2	1.36	62.6	67.9	28.9		12
		42.9	8.8	56.9	50.1	77.2	95	44.4	68.6	10	84.4	93.4	87	88.2	30.2	2.5	63.2	74.3	51.8	48.6	10.2	92.1	97.2	81.5		20
		32.2	4.82	63.6	25	82.4	89.7	34.3	58.6	5.92	83.2	87	88.4	84.3	32	8.87	51.5	44.5	36.1	48.3	8.21	81.3	81.3	53.5		2
		19.2	5.81	29.8	26.1	63.6	78.8	24.4	46.4	11.4	64.5	75.9	76	66.1	23	1.9	34.6	24.3	31.3	41.8	6.62	69.6	83.2	50.7		6
		47.4	7.13	65.5	48.9	91.1	84.4	51.2	67.4	8.23	81.9	81.8	91.8	80.1	18.1	4.58	45.4	35.6	16.2	22.7	9.74	73.9	62.5	18.4		16
	SjS	27.7	8.45	42.8	41	82.7	87.1	28	37.9	4.33	47.2	67.4	80.8	54.1	26.3	5.4	35.1	37.4	26.8	36.3	6.87	52.5	64.3	34.8			14
		32	3.72	54.4	57.7	89.1	89.3	41.6	34	1.71	55.1	73.1	73.5	54.5	50.3	7.92	67.5	79.4	53.3	49.2	7.3	71.7	86.7	48.3			6
		19.3	4.68	31.8	25.6	56.7	69.4	21.3	32.8	4.11	52.3	67.2	66.5	50.1	20.9	5.49	39.8	37.2	24.9	41.3	5.5	69.5	77.6	56			4
		24.3	4.62	51.7	38.7	81.1	77.9	30.3	28.7	2.7	48.7	71.1	62.8	57.3	33.5	2.41	59.1	46	33.2	36.1	5.1	69.9	70.3	30.4			3
		45.4	23.2	69.7	52.6	88.6	90.9	33.3	45.4	16.1	65.6	87	72.4	59.9	38	19	66.3	61.3	34.4	44.4	26.5	73.5	83	39.2			0
		30.3	6.94	44.4	38.3	80.4	100	41.1	44.3	6.82	51.3	72.3	73.6	61.1	30.5	6.85	49.5	36.6	29.8	26.8	6.85	50.5	56	22.7			0
		22.6	8.04	45.7	27.7	82.2	84.8	26.6	37.6	4.5	63.7	76.3	74.3	67	25.6	4.57	63	52.6	31.7	36.7	7.14	82.5	82.8	44.9			0
		24.9	6.23	59.8	21.7	81.7	86.4	23.3	39.8	3.79	59.7	72.8	69.5	65.5	28	4.5	57.1	33.1	28.8	27.2	4.62	72.5	70	21.3			0
		26.6	11.1	45.9	26	62.4	66.7	28.1	45.8	13.8	74.2	68.3	81	70	31.7	5.02	71.1	80.3	43.3	24.8	8.75	72.2	72.5	24.3			16
		25.7	7.29	44.5	24.7	66.7	50	24.7	50.5	4.46	70.6	80.7	77.6	74.8	32.9	9.18	59.6	54.2	43.2	48.5	3.85	87	91.6	69.3			2
		24	7.23	42.8	20.8	65.7	71.4	18.5	34	1.12	41.6	54.3	64.6	44.3	39.5	12.9	53.8	61.7	51.9	37.3	4.4	60.9	74.6	46.3			2
		21.5	3.4	52.7	38.9	84.3	82.8	31.4	36.7	6.42	75	89.4	83.1	78.6	33.8	2.17	50	52.4	48.5	49.7	4.78	74.7	87.3	68.7			0
		25.6	3.39	53.3	48.7	81.6	100	34.1	30.5	4.63	56.3	70.5	74.9	51.3	19.9	0.58	11.8	23.9	25.1	16.7	1.46	14.6	36.6	17.4			9
		21.7	6.24	53.8	32.2	80.1	71.7	29.1	47.7	4	54.5	67.2	65	58	31.8	3.1	49.3	40.9	31.3	42.3	5.4	70.5	71.5	36.9			0
		22.8	4.75	34	20.7	74.7	63.1	17.4	38.9	4.39	45.8	72.3	50.8	53.2	31.3	5.19	38.4	30.2	37.8	42.5	13.5	66.5	75.7	41.3			0
		28	3.57	49.9	36.3	79.2	82.1	27.4	39.5	4.27	63.5	70.1	80.4	59	63.2	9.7	55.2	50.3	77.6	37.3	10.1	63.3	65.1	32.4			1
		58.2	6.47	74.1	65.7	88.3	75	64.7	67.3	11.3	82	76.4	92.9	75.6	66	10.2	69.2	53.2	67.9	40.5	7.5	70.9	57.9	40.1			1
		22.6	3.28	48	25.7	77.2	88.5	22.7	20.2	2.39	32.2	49.6	40.8	35.8	22.3	3.73	37.1	38.7	25.9	33.6	3.79	67.9	69.5	30.3			4
		20.5	3.58	43.8	49	75.2	83.1	33.2	25.2	3.47	50.4	74.8	66.7	52.7	27.2	1.64	67.8	53.8	40.3	37.1	3.24	87.6	84.7	53.2			0
		34.8	3.39	53.4	49.5	83.2	85.7	39.3	38.6	2.33	51	69.2	64.3	57	24.7	2.81	46.6	46.3	23	32.3	5.42	62.1	58.7	29.8			13

## Sheet: Fig. 2a
		HC1			HC2
		Proliferation	(isotype/mAb)*100	Suppression	Proliferation	(isotype/mAb)*100	Suppression
	isotype	93.65	100	0	88.5	100	0
	M1-2	96.15	102.67	-2.66951	58.9	66.5537	33.4463
	M1-3	81.7	87.2397	12.7603	47.1	53.2203	46.7797
	M1-4	96.6	103.15	-3.15003	63.1	71.2994	28.7006
	M1-8	13.455	14.3673	85.6327	19.2	21.6949	78.3051
	M1-9	75.1	80.1922	19.8078	37.8	42.7119	57.2881
	M1-10	68.75	73.4116	26.5884	44.6	50.3955	49.6045
	M1-13	85.05	90.8169	9.18313	89.1	100.678	-0.677966

## Sheet: Fig. 2c
		EAE score
		isotype						M1-8
		1	2	3	4	5	6	7	8	9	10	11	12
	Day0	0	0	0	0	0	0	0	0	0	0	0	0
	Day1	0	0	0	0	0	0	0	0	0	0	0	0
	Day2	0	0	0	0	0	0	0	0	0	0	0	0
	Day3	0	0	0	0	0	0	0	0	0	0	0	0
	Day4	0	0	0	0	0	0	0	0	0	0	0	0
	Day5	0	0	0	0	0	0	0	0	0	0	0	0
	Day6	0	0	0	0	0	0	0	0	0	0	0	0
	Day7	0	0	0	0	0	0	0	0	0	0	0	0
	Day8	0	0	0	0	0	0	0	0	0	0	0	0
	Day9	0	0	0	0	0	0	0	0	0	0	0	0
	Day10	3	0	0	2.5	0	2	0	0	2	3	0	0
	Day11	3.5	0	0	3.5	0	3.5	0	0	3	4	0.5	0
	Day12	4	0	2	3	3.5	3.5	0	0	4	3.5	3.5	2
	Day13	4	0.5	2.5	3	4	4	0	0	4	2	4	3.5
	Day14	4	1.5	2.5	3.5	4	3.5	0.5	2	4	3.5	4	3.5
	Day15	4	2	2.5	3	4.5	4	1	2	4.5	3.5	4.5	4.5
	Day16	4	3.5	4	2.5	4.5	4	2	1.5	4.5	4	4	4
	Day17	4.5	4	3.5	3.5	5	3	2	1.5	4.5	3.5	3	3
	Day18	4.5	4	4	4	5	3	2	1	4	3.5	3	2.5
	Day19	4	4	3	3.5	5	2.5	2	1	4.5	3	3	2
	Day20	3.5	4	2.5	4	4.5	2.5	2	1	3.5	3.5	2.5	2
	Day21	3.5	4	2.5	4.5	4.5	3	1.5	0.5	3.5	3.5	2	2
	Day22	3.5	4	3	4	4.5	3.5	1.5	0.5	3.5	3.5	2	2
	Day23	3.5	4	2.5	4	4.5	3.5	1.5	0.5	2	3	2.5	2
	Day24	4	4	2.5	4	4.5	4	1.5	0	2	3	2.5	2
	Day25	4	4	2	3.5	4.5	4	1.5	0	1.5	3	2.5	2
	Day26	4	4	2	4	4.5	3.5	1.5	0	2	3	2.5	2
	Day27	4	3.5	2	4.5	4.5	3	1	0	2	3.5	2.5	2
	Day28	4	3.5	2	4.5	4	3	1	0	3	3.5	2	2
	Day29	4.5	4	2	4.5	4	3	1	0	3	3.5	2	2
	Day30	4.5	4	2	4.5	4	3	1	0	3	3.5	2	2

## Sheet: Fig. 3
							TIGIT expression
			weight	spleen(g)	spleen/weight	Splenocytes(*10^7)	Total CD4	Tn	Tcm	Tem	Tfh	Tph	Treg	B220+	CD4	Tn	Tcm	Tem	Tfh	Tph	Foxp3+ Treg	Foxp3high Treg	B220+	GC B	plasma	dsDNA
	Isotype	1	25.4	0.12	0.00472441	6.3	0.58	0.036	1.67	2.5	5.78	13.3	2.4	0.00272	13.6	60.6	9.29	27.5	1.86	1.53	12.9	26.3	33.6	0.59	0.37	4.03
		2	19.1	0.04	0.00209424	2.5	0.75	0.06	3.39	2.42	2.46	16	2.82	0.00429	17.5	70.6	7.47	19.9	0.72	0.64	9.72	20.7	30.5	0.38	0.28	2.32
		3	21.6	0.06	0.00277778	6.5	0.74	0.038	2.32	2.8	5.32	14.5	4.32	0.00259	14.4	63.4	8.07	25.6	1.68	1.54	11.6	29	33.6	0.77	0.41	1.88
		4	20.6	0.05	0.00242718	2.5	0.83	0.084	2.9	2.91	4.4	14.2	3.9	0.00246	15.8	67.8	8.48	21.3	1.05	0.66	10.9	27.4	27.7	0.59	0.33	1.31
	IMQ + isotype	5	26	0.47	0.0180769	15	2.17	0.057	3.16	8.8	7.58	27.1		0.0015	6.09	10	5.25	75.3	11	8.67			14.8	9.46	2.8
		6	23.5	0.32	0.013617	12	2.57	0.51	3.14	8.1	8.52	23.4	13.6	0	7.43	40.4	11.4	45.6	6.4	7.33	23.8	19.6	24.1	8.45	2.65	12.31
		7	22	0.37	0.0168182	18	2.85	0.7	3.22	9.05	7.61	24.8	16.2	0.00155	7.41	29.5	10.5	57.5	9.84	11.1	22.3	17.7	34.8	12.1	2.75	16.62
		8	22	0.36	0.0163636	14	4.89	1.08	3.97	16.3	13.4	37.3	15.9	0	11	39.1	13.2	45.6	6.1	3.96	8.79	23	23.5	10.8	2.56	6.32
		9	23	0.28	0.0121739	16.6	3.5	1.61	7.44	15.7	17.5	20.6	12.7	0.00347	8.35	42.3	13.5	41.7	12	6.8	24.7	16.1	22.6	5.95	2.38	20.7083
	IMQ + αTIGIT	10	21.2	0.27	0.0127358	9.5									8.88	58.8	8.45	29.7	2.89	3.96	16.2	25.2	20	4.58	1.16	3.91
		11	21	0.24	0.0114286	7.8									7.95	51.7	8.91	36.9	5.23	3.7	13.8	23	12.8	9.21	1.5	6.32
		12	20	0.2	0.01	7									13.5	50.7	9.94	35.9	4.13	5.68	16.1	24.7	19.6	5.77	2.47	9.48
		13	22.2	0.16	0.00720721	11.4									13.9	52.6	11.1	34.1	7.34	3.73	18.2	27.9	19.5	3.35	0.69	4.29166
		14	22.1	0.23	0.0104072	14.8									11.7	44.7	13.4	39	7.62	5.97	27.7	22.3	26.9	5.63	2.51	8.53825

## Sheet: Fig. 4
			Naïve					non-Tfh					Tfh
	Time (hours)		0	24	48	72	96	0	24	48	72	96	0	24	48	72	96
	TIGIT expreession	1	3.14	3.73	4.59	4.48	2.86	25.2	25.49	36.91	36.14	32.84	51.1	55.58	76.62	80.47	86.89
		2	3.17	3.06	3.57	3.07	2.02	28.1	27.44	37.24	36.61	35.71	47.8	73.01	78	76.84	88.37
		3	2.44	1.9	5.23	2.88	1.68	28.4	29.4	37.83	36.54	37.19	44.6	53.19	70.5	75.63	79.02
	PD-1 expression	1	1.26	17.9	90.89	95.56	95.67	24	88.6	97	96.7	92	50.1	93.9	98.7	97.5	99.4
		2	1.39	21.39	85.2	88.54	83.09	34	92.5	94.4	93.9	87.5	39.6	98	99.2	99.6	99.7
		3	0.73	22.59	90.11	93.64	85.2	36	85.7	94	92.5	83.5	42.5	91.7	98.3	98.8	95.2
			Naïve					non-Tfh					Tfh
	Time (hours)		0	24	48	72	96	0	24	48	72	96	0	24	48	72	96
	TIGIT MFI	1	297	365	1501	1177	842	1571	2525	5195	5349	5970	2821	4460	10961	15931	24483
		2	124	375	1431	1159	823	1157	2711	3997	5324	6886	1675	7243	11121	15554	25643
		3	130	300	1192	837	614	1120	3026	4968	5355	6254	1616	5578	11683	15483	20814
	PD-1 MFI	1	59.2	423	5774	5860	4240	441	4175	12045	9849	7672	794	5163	14552	13942	11332
		2	43.3	504	4082	3815	2243	500	6158	8708	8240	5969	667	7232	15870	14232	12456
		3	42	535	5522	5211	2710	609	5157	9692	7767	5416	681	6913	15630	11853	7026

## Sheet: Fig. 5
		Live cells
		non-Tfh						Tfh
		isotype		isotype avg.	αTIGIT		αTIGIT avg.	isotype		isotype avg.	αTIGIT		αTIGIT avg.
	1	83.5	82.5	83	87	83.4	85.2	86.6	72.4	79.5	88.1	96	92.05
	2	85.3	82.8	84.05	87.9	88.4	88.15	93.3	90	91.65	93.5	94.3	93.9
	3	88.5	87.8	88.15	86.9	85.7	86.3	87.5	90.7	89.1	91.2	94.1	92.65
		Suppression
		non-Tfh						Tfh
		isotype		isotype avg.	αTIGIT		αTIGIT avg.	isotype		isotype avg.	αTIGIT		αTIGIT avg.
	1	91.5	93.8	92.65	29.5	57	43.25	95.9	98.1	97	1.91	2.33	2.12
	2	73.4	83.2	78.3	71.7	32.2	51.95	93.6	66.4	80	21.9	1.54	11.72
	3	91.7	90.1	90.9	46	54.6	50.3	98.4	81.8	90.1	9.12	7.36	8.24
		Plasma cells		IgG
		isotype	αTIGIT	isotype	αTIGIT
	1	4.19	1.03	3216.91	1892.66
	2	20.9	13.7	9066.24	6972.01
	3	12	6.47	8114.48	5988.62

## Sheet: Fig. 6
	TIGIT and PD-1 expression (proportion)									Coculture
			FrI				FrII				Responder		Responder avg.	FrI						FrII
	Time (hours)		0	96		96 avg.	0 avg.	96						isotype		isotype avg.	αTIGIT		αTIGIT avg.	isotype	αTIGIT
	TIGIT	1	37.82	87.5	82.9	85.2	92	95.1		1	78.8	75.4	77.1	60.1	64.3	62.2	39	51.6	45.3	56.7	13.4
		2	54.56	85.1	85.2	85.15	77	86.3		2	62.4	57	59.7	41.7	57.9	49.8	20.8	31.8	26.3	17.2	12.3
		3	32.91	91.2	92.4	91.8	90.6	95.1		3	69.2	72.9	71.05	52.3	56.9	54.6	52.5	45.3	48.9	43.75	36.55
	PD-1	1	4.2	41.8	54.35	48.075	30.76	58.46
		2	4.5	24.87	26.05	25.47	35.2	42.56
		3	6.83	38.99	45.93	42.46	50.7	62.42
	TIGIT and PD-1 expression (MFI)
			FrI				FrII
	Time (hours)		0	96		96 avg.	0 avg.	96
	TIGIT	1	529	5636	5734	5685	2597	3523
		2	708	4210	5131	4670.5	1984	2367
		3	581	7068	7493	7280.5	3415	3701
	PD-1	1	32.5	166	241	203.5	278	243
		2	22.1	98.6	120	109.3	324	203
		3	93.7	155	221	188	438	296

## Sheet: Sup. Fig.1
		CD4+ T cell							CD8+ T cell
		Total/lymp	Naiv	CM	EM	Tfh	Tph	nonTfh/Tph	Total/lymp	Naïve	CM	EM	TEMRA
	Healthy control	23.2	52.1	30.2	14.2	13.8	0.17	30.5	14.2	26.2	10.4	19.5	43.8
		21.1	45.6	28.2	19.9	16	0.14	32.5	12.6	16.5	5.95	15.5	62
		23.4	50	32.8	14.3	13.8	0.23	33.4	24	14.9	13.9	26.2	45
		21.8	17.8	35.9	25.7	12.9	0.27	49.1	16.3	23.1	11.3	12.2	53.4
		21.3	43.2	34.3	18.1	14.3	0.31	38.4	21.2	44.4	9.86	13.3	32.5
		39.7	66.5	15.6	10.5	7.97	0.33	18	18.3	33.3	3.45	8.05	55.2
		15.4	58.4	26.2	10.7	11.8	0.17	25.3	9.91	57.8	7.12	12.7	22.4
		26.5	77.8	10.8	3.48	4.67	0.4	9.6	9.64	43	2.63	3.61	50.8
		30.8	56.8	25.9	14.4	10.9	0.28	29.6	16.5	12.9	12.4	30	44.8
		33.7	75.4	11.1	5.43	5.31	0.094	11.6	12	48.5	4.22	3.54	43.8
		36.6	62.1	21.9	11.6	9.72	0.34	23.8	17.8	51.9	7.54	11.9	28.7
		27	65.9	16.8	10.7	8.93	0.12	18.7	7.37	29.5	2.96	4.63	62.9
		20.9	53.7	28.1	13.3	16	0.19	26.4	13.9	18.4	6.95	11.2	63.4
		26	59.1	22.3	14.1	8.55	0.053	28.4	19.3	42.8	4.36	8.93	44
		19.3	49.4	25.8	19	12	0.18	33	12.7	4.29	10.2	24.9	54.1
	RA	20.9	55	24.5	14.8	12.8	0.21	26.8	22.9	40.2	3.72	13.7	42.3
		25.9	57.5	23.2	15	10	0.29	28.2	8.79	9.91	5.7	11.2	73.2
		19.2	30	35.9	21.8	16.5	0.26	40.8	12	10.9	6.25	9.63	73.2
		31	54.9	20.2	17.7	10	0.65	27.2	26.5	9.44	6.4	12.8	71.4
		21.7	31	35	26.7	18.5	0.65	43.1	16.7	9.63	16.8	9.51	64.1
		29.2	53.6	17.7	20.6	10.5	0.4	27.7	17.6	19.9	3.48	17.9	58.7
		23.7	31.3	39.8	20.6	20.6	0.11	39.2	9.85	4.68	6.66	16.3	72.4
		26.8	55.6	18.7	14.9	7.99	1.32	25.1	13.9	26.5	3.15	5.55	64.8
		27.5	57.9	27.6	9.44	10.1	0.22	27.2	5.52	9.38	16	21.2	53.5
		38.4	57.4	21.8	12.3	8.27	0.43	25	11.2	7.89	6.52	16.6	69
	SLE	22.9	64.9	20.7	11	9.36	0.64	21.7	10	52.6	5.59	11.5	30.3
		25.7	55.8	24.1	10.6	12.6	0.68	21.6	20.6	65	4.1	1.5	29.4
		6.47	59.4	22.5	15.2	10.1	1.6	26.1	8.73	33.5	2.51	14.7	49.4
		22.7	29.1	38.9	25	24	0.31	40	20.5	24.6	9.39	13.2	52.8
		21.4	77.1	9.19	6.53	3.82	0.9	11.4	7.27	45.7	2.01	2.63	49.7
		21.3	47.7	12.4	29	7.12	0.56	34.2	33.1	43	1.7	9.02	46.3
		6.73	23.9	39.2	27.1	16.2	0.64	49	6.21	48.4	2.63	8.62	40.3
		20.2	30	22.8	31	11.9	0.64	41.1	25.8	20.6	3.39	11.5	64.4
		33.1	32.1	34.7	16.2	8.6	0.52	41.6	17.8	26.8	3.2	6.92	63.1
		13.6	19	25	42.2	7.65	0.2	56.8	50.9	0.59	1.39	8.16	89.9
	SjS	26.2	40.7	11.9	39.6	10.8	0.61	41.5	32.4	9.12	0.97	13	76.9
		28.9	44.2	35.9	15.5	14.1	0.19	37.1	11.2	19.8	9.67	17.5	53
		31.6	57.2	35.8	12.4	17.5	0.14	27.3	11	38.6	10.2	15.7	35.5
		23.1	50.8	24.7	17.6	12.3	0.33	30.1	27.5	9.39	4.43	15.7	70.4
		26.6	44.3	40.3	7.53	27.5	0.054	20	14.6	10.7	11.3	6.13	71.9
		21.5	29.7	30.9	31.1	12.1	0.034	46.8	10.5	5.14	6.41	9.44	79
		25.6	47.2	26.5	17.4	9.31	0.32	34.8	16.2	33.7	4.96	7.11	54.2
		16.6	40.4	22.3	26.5	13.1	0.25	35.9	13.3	11.2	5.14	10.6	73.1
		16.4	41.3	23.7	19.8	17.5	0.15	25.2	18.3	26.5	1.14	8.4	64
		15.5	32.8	31	28.1	14.9	0.11	45.3	15.2	36.6	7.92	8.06	47.4
		12.9	27.6	26	38.5	15.4	0.2	49.4	6.43	36.3	9.61	16.9	37.2
		20.1	57.5	23.6	12.8	11.2	0.27	25.2	17.7	32.5	4.73	8.22	54.5
		4.88	51.7	21.2	17	13.1	0.18	23.9	2.39	14.8	10.8	10.3	64.1
		29.4	34	22.7	17.9	12.4	0.32	28.9	21.3	7.27	5.01	17.5	70.2
		27.1	28.2	49.5	18.4	15	0.47	52.6	15.5	17.7	10.3	10.2	61.8
		10.5	41.9	31.6	20.9	17	0.23	35.2	6.63	12.2	7.83	16	63.9
		12.5	8.66	12.1	65.3	7.6	0.12	69.8	33.7	2.32	1.57	3.99	92.1
		24.9	49.2	33.9	15.8	16.5	0.2	33.4	18.7	34	10.9	20.9	34.2
		44.2	59	26.3	10.6	11.5	0.19	25.2	6.33	39.3	4.47	6.29	49.9
		21.7	32.3	31.3	26.5	15.5	0.4	41.2	16.7	18	8.36	14.5	59.2

## Sheet: Sup. Fig. 2
	isotype control	concentration (ug/ml)	concentration Log(ug/ml)	agonist		antagonist		cytotoxity		PVR(Thermo)	concentration (ug/ml)	concentration Log(ug/ml)	agonist		antagonist		cytotoxity
		33	1	-14.6	-18.5	-15.1	1.5	3.7	6		33	1.51851	137.8	139.8	-42.7	-42.7	26	23.5
		10	0.5185	-22.4	-17.7	0.3	22.8	2.8	3.9		10	1	106.6	90.6	-11.6	-12.1	1.3	4.1
		3.3	0	-34.1	-11.1	14.3	7.5	4.8	5.3		3.3	0.518514	94.2	105.8	-12.9	-22.7	-2.2	-0.5
		1	-0.4815	-44.6	-16.9	40.6	28.3	3.5	6		1	0	44.7	74.3	-11.6	-13.4	1.1	0.3
		0.33	-1	-1.7	-21.6	-10.4	12.6	4.6	4.4		0.33	-0.48149	36.9	31.4	0.7	-14.6	3.5	0.7
	HTIGITM1-2	concentration (ug/ml)	concentration Log(ug/ml)	agonist		antagonist		cytotoxity		HTIGITM1-3	concentration (ug/ml)	concentration Log(ug/ml)	agonist		antagonist		cytotoxity
		33	1	122.3	106.3	-32.6	-37.9	-3.5	-0.2		33	1	119	124.8	-34.8	-30.8	3.6	1.8
		10	0.5185	121.1	111.6	-25.9	0	-4.1	-2.8		10	0.5185	109.2	102.6	-33.9	-41	5.5	2.2
		3.3	0	78.2	94.3	-25.9	-36.1	-5.1	-1.8		3.3	0	140.5	128.1	-69.1	-46.8	4.5	2.6
		1	-0.4815	44.4	23.8	-22.7	-29.9	-2.2	-1.4		1	-0.4815	79.9	17.6	-41.9	42.8	3.6	3.5
		0.33	-1	15.2	22.2	-31.2	-21	1.7	1.9		0.33	-1	-57.4	-43.8	-3.6	0	3.5	2.1
	HTIGITM1-4	concentration (ug/ml)	concentration Log(ug/ml)	agonist		antagonist		cytotoxity		HTIGITM1-8	concentration (ug/ml)	concentration Log(ug/ml)	agonist		antagonist		cytotoxity
		33	1	125.2	116.6	-64.2	-71.8	-0.9	-2		33	1	120.7	105.7	-5.3	-13	-2.8	-5
		10	0.5185	84	113.7	-34.8	-74.9	-2	-3.4		10	0.5185	122.8	89	-12	5.8	-4	-2.9
		3.3	0	81.9	127.7	-48.2	-54	-4.2	-3.6		3.3	0	88.2	121.5	-14.5	-34.7	-3.9	-5.3
		1	-0.4815	40.3	78.6	-10.3	-46.8	-4.6	-4.7		1	-0.4815	44	54.8	-11.1	-31.8	-1.7	-3.4
		0.33	-1	-19.5	22.6	-22.3	-41	-1.2	-0.4		0.33	-1	10.6	25.6	-8.2	-20.7	2.7	2.4
	HTIGITM1-9	concentration (ug/ml)	concentration Log(ug/ml)	agonist		antagonist		cytotoxity		HTIGITM1-10	concentration (ug/ml)	concentration Log(ug/ml)	agonist		antagonist		cytotoxity
		33	1	126.9	114.4	-40	-30.3	18.4	15.1		33	1	110.7	105.7	-32.3	-28.4	-2.4	-0.6
		10	0.5185	124	109.8	-15.4	3.4	18	14.7		10	0.5185	65.6	103.2	17.8	-30.8	-4.7	-6.1
		3.3	0	140.3	109.4	-44.3	-49.6	11.8	13.7		3.3	0	41	83.6	1	-30.3	-2.3	-6.6
		1	-0.4815	113.6	38.5	-53.9	13.5	9.2	4.8		1	-0.4815	23.5	17.3	19.7	-18.3	-5.3	-5.4
		0.33	-1	-9	-39.9	4.3	28.4	6.2	2.9		0.33	-1	12.3	23.5	-17.3	-28.9	1.1	3.1
	HTIGITM1-13	concentration (ug/ml)	concentration Log(ug/ml)	agonist		antagonist		cytotoxity
		33	1	76.5	65.1	3.5	10.7	0.3	3.3
		10	0.5185	91.8	74.4	19.5	13.4	2.1	1.3
		3.3	0	49.9	63	-0.7	7.3	-0.1	1.2
		1	-0.4815	-9.2	15	24.4	16.8	1.8	2.2
		0.33	-1	-8.1	11.8	-2.6	-3.3	2.8	3.3

## Sheet: Sup. Fig. 3
		Tymocyte
		DP	CD4	CD8
	WT	87.4	6.98	3.02
		85.2	8.72	3.45
	HE	86.9	7.48	2.96
		86.7	7.49	2.91
	KI	86.8	7.47	3.19
		88.1	6.63	2.68
			Splenocyte
		spleen weight	T cell	B220+	CD4	CD8	Tn	Tcm	Tem	Tfh/CD4	Treg/CD4	Tph high
	WT	0.09	30.6	47.4	14.5	8.7	79.7	3.37	12.2	3.78	11.1	0.49
		0.09	26.9	30.2	9.78	6.31	77.1	3.18	13.4	3.28	10.5	0.48
	HE	0.11	32.4	43.4	14	7.71	82.1	2.98	10.7	2.08	10.3	0.38
		0.06	21.9	27	9.65	5.42	78.2	2.93	12.6	2.44	9.4	0.29
	KI	0.09	30	41.2	10.1	6.47	78.6	3.55	13.1	2.39	10.4	0.29
		0.07	27	33.9	10.5	7.3	80.4	3.12	11.1	2.15	9.94	0.26

[truncated: 4 more sheets: Sup. Fig. 4, Sup. Fig. 5, Sup. Fig. 6, Sup. Fig.7]
